# Supplementary material for: COVALENCE STUDY: Immunogenicity and Reactogenicity of a COVID-19 mRNA Vaccine in an Open-Label Cohort of Long-Survivor Patients with Metastatic Lung Cancer
Source: Vaccines (Basel). 2025 Mar 5;13(3):273. doi: 10.3390/vaccines13030273 (PMC11946322; doi:10.3390/vaccines13030273)
Supplement: Supplementary file 1 [file vaccines-13-00273-s001.zip]

Archive with 1 entries (1 files):
- vaccines-3429179-supplementary.pdf
